# Supplementary material for: Geographic Genetic Structure of Alectoris chukar in Türkiye: Post-LGM-Induced Hybridization and Human-Mediated Contaminations
Source: Biology (Basel). 2023 Mar 3;12(3):401. doi: 10.3390/biology12030401 (PMC10045126; doi:10.3390/biology12030401)
Supplement: Supplementary file 1 [file biology-12-00401-s001.zip]

Archive with 7 entries (7 files):
- 1 - Supplementary Material S1 - Sample locations.pdf
- 2 - Supplementary Material S2 - Laboratory work, primers, GenBank accession numbers and haplotype frequency.pdf
- 3 - Supplementary Material S3 - Phylogeny.pdf
- 4 - Supplementary Material S4 - Population genetics.pdf
- 5 - Supplementary Material S5 - Microsatellite.pdf
- 6 - Supplementary Material S6 - DIYABC.pdf
- 7 - Supplementary Material S7 - ENM.pdf
